# Supplementary material for: MPV17 Prevents Myocardial Ferroptosis and Ischemic Cardiac Injury through Maintaining SLC25A10-Mediated Mitochondrial Glutathione Import
Source: Int J Mol Sci. 2024 Oct 9;25(19):10832. doi: 10.3390/ijms251910832 (PMC11476822; doi:10.3390/ijms251910832)
Supplement: Supplementary file 1 [file ijms-25-10832-s001.zip]

Archive with 1 entries (1 files):
- ijms-3247564-supplementary.pdf
